# Supplementary material for: Long-Term Recall Error in Retrospective Family Surveys: Cohabitation Histories in Denmark
Source: Eur J Popul. 2026 May 29;42(1):15. doi: 10.1007/s10680-026-09775-9 (PMC13226759; doi:10.1007/s10680-026-09775-9)
Supplement: Supplementary file 1 — Supplementary Material 1 [file 10680_2026_9775_MOESM1_ESM.r]

#' Generate real outcome
#'
#' @param N sample size of generated outcome
#' @param d_outcome chosen distribution for the outcome. Binomial for binary
#'   type outcomes, poisson for count type outcomes, normal for normal type
#'   outcomes.
#' @param d_covariates character vector with chosen exponential family
#'   distributions for the covariates. Binomial for binary type outcomes,
#'   poisson for count type outcomes, normal for normal type outcomes
#' @param mu_covariates numeric vector with chosen means of the exponential
#'   family distributions for the covariates.
#' @param sigma_covariates numeric vector with chosen sigmas of the exponential
#'   family distributions for the covariates. (choose 0 for binomial or poisson
#'   distribution)
#' @param sigma_outcome numeric vector with chosen sigma of the exponential
#'   family distributions for the outcome. (choose 0 for binomial or poisson
#'   distribution)
#' @param betas numeric vector containing regression parameters for the
#'   simulation of the outcome from covariates
#' @returns a `data.frame` `data_real` with the simulated outcome and
#'   covariate values
#' @examples
#' sim_true_data(N = 10,
#'               d_outcome = "normal",
#'               d_covariates = c("binomial", "poisson", "binomial", "normal"),
#'               mu_covariates = c(1,2,0.5,2),
#'               sigma_covariates = c(0,0,0,1),
#'               sigma_outcome = 1,
#'               betas = c(0.5, 3, 0.2, 10))

sim_true_data <- function(N, d_outcome, d_covariates, mu_covariates, sigma_covariates, sigma_outcome, betas){

  if(!(d_outcome %in% c("binomial", "poisson", "normal"))) {
    print(d_outcome)
    stop("'distribution function' for outcome not recognized")
  }

  n_cov = length(d_covariates)

  covariates = matrix(NA, nrow = N, ncol = n_cov)


  for(i in 1:n_cov){


    if(!(d_covariates[i] %in% c("binomial", "poisson", "normal"))) {
      print(d_covariates[i])
      stop("'distribution function' for covariates not recognized")
    }

    if(d_covariates[i] == 'binomial'){

      covariates[,i] = rbinom(n = N, size = 1, prob = boot::inv.logit(mu_covariates[i]))

    }else if(d_covariates[i] == 'poisson'){

      covariates[,i] = rpois(n = N, lambda = exp(mu_covariates[i]))

    }else if(d_covariates[i] == 'normal'){

      covariates[,i] = rnorm(n = N, mean = mu_covariates[i], sd = sigma_covariates[i])

    }

  }

  colnames(covariates) = paste("X", 1:n_cov, sep = "")


  mu_outcome = covariates%*%betas


  if(d_outcome == 'binomial'){

    outcome = rbinom(n = N, size = 1, prob = boot::inv.logit(mu_outcome))

  }else if(d_outcome == 'poisson'){

    outcome = rpois(n = N, lambda = exp(mu_outcome))

  }else if(d_outcome == 'normal'){

    outcome = rnorm(n = N, mean = mu_outcome, sd = sigma_outcome)

  }

  data = data.frame(cbind(outcome, covariates))
  colnames(data) = c("Y", colnames(covariates))

  return(data)

}


#' Create error in outcome according to linear measurement error model
#'
#' @param data_real `data.frame` containing the true outcome and covariate
#'   values in which the outcome is the first column.
#' @param e_outcome indicator (default = FALSE) for whether (random and
#'   systematic) error should be introduced in the outcome
#' @param e_covariates indicator vector (default = FALSE) for whether for
#'   whether and where error should be introduced in the covariates
#' @param a0_outcome a0 value(s) for the linear measurement error model of the
#'   outcome (default = NULL) in case the outcome is continous. This can either
#'   be one value or a vector of N individual specific values. A model
#'   outputting these values can be specified in the `a_coefficients` function
#' @param a0_covariates a0 value(s) for the linear measurement error model of
#'   the outcome (default = NULL) for continuous covariates. This can either be
#'   a vector that for each covariate either includes NA or a value for each
#'   covariate measured with error or a matrix of N rows of individual specific
#'   values for each covariate measured with error (NA values for those measured
#'   without error). A model outputting these values can be specified in the
#'   `a_coefficients` function
#' @param a1_outcome a1 value(s) for the linear measurement error model of the
#'   outcome (default = NULL) in case the outcome is continous. This can either
#'   be one value or a vector of N individual specific values. A model
#'   outputting these values can be specified in the `a_coefficients` function
#' @param a1_covariates a1 value(s) for the linear measurement error model of
#'   the outcome (default = NULL) for continuous covariates. This can either be
#'   a vector that for each covariate either includes NA or a value for each
#'   covariate measured with error or a matrix of N rows of individual specific
#'   values for each covariate measured with error (NA values for those measured
#'   without error). A model outputting these values can be specified in the
#'   `a_coefficients` function
#' @param sn_outcome sensitivity P(Y* = 1 | Y = 1, C) for the linear measurement
#'   error model of the outcome (default = NULL) in case the outcome is binary.
#'   This can either be one value or a vector of N individual specific values.
#' @param sp_outcome specificity P(Y* = 0 | Y = 0, C) for the linear measurement
#'   error model of the outcome (default = NULL) in case the outcome is binary.
#'   This can either be one value or a vector of N individual specific values.
#' @param sn_covariates sensitivity P(X* = 1 | X = 1, C) for the linear
#'   measurement error model of the outcome (default = NULL) for binary
#'   covariates. This can either be a vector that for each covariate either
#'   includes NA or a value for each covariate measured with error or a matrix
#'   of N rows of individual specific values for each covariate measured with
#'   error (NA values for those measured without error).
#' @param sp_covariates specificity P(X* = 0 | X = 0, C) for the linear
#'   measurement error model of the outcome (default = NULL) for binary
#'   covariates. This can either be a vector that for each covariate either
#'   includes NA or a value for each covariate measured with error or a matrix
#'   of N rows of individual specific values for each covariate measured with
#'   error (NA values for those measured without error).
#' @param p_outcome_real P(Y = 1 | C) in case of a binary outcome (default =
#'   NULL). This can either be one value or a vector of N individual specific
#'   values.
#' @param p_covariates_real P(X = 1 | Y, C) for each of the binary covariates in
#'   the model (default = NULL). This can either be a vector that for each
#'   covariate either includes NA or a value for each covariate measured with
#'   error or a matrix of N rows of individual specific values for each
#'   covariate measured with error (NA values for those measured without error).
#' @param d_outcome chosen distribution for the outcome. Binomial for binary
#'   type outcomes, poisson for count type outcomes, normal for normal type
#'   outcomes.
#' @param d_covariates character vector with chosen exponential family
#'   distributions for the covariates. Binomial for binary type outcomes,
#'   poisson for count type outcomes, normal for normal type outcomes
#' @param seed set seed for sampling random error in continuous variables
#' @returns a `data.frame` `data_error` with the simulated outcome and covariate
#'   values measured with error
#' @example
#'
#' data_real = sim_true_data(N = 10,
#'                           d_outcome = "normal",
#'                           d_covariates = c("binomial", "poisson",
#'                                            "binomial", "normal"),
#'                           mu_covariates = c(1,2,0.5,2),
#'                           sigma_covariates = c(0,0,0,1),
#'                           sigma_outcome = 1,
#'                           betas = c(0.5, 3, 0.8, 10))
#'
#' a0_covariates = matrix(NA, nrow = N, ncol = 4)
#' a0_covariates = a_coefficient(data_real, ~ 1 + X1, c(1,2))
#'
#' sim_obs_data(data_real,
#'              e_outcome = FALSE,
#'              e_covariates = c(FALSE, FALSE, FALSE, TRUE),
#'              d_outcome = "normal",
#'              d_covariates = c("binomial", "poisson", "binomial", "normal"),
#'              a0_covariates = a0_covariates,
#'              a1_covariates = c(NA, NA, NA, 0.5),
#'              seed = 101)

sim_obs_data <- function(data_real,
                         e_outcome = FALSE, e_covariates = FALSE,
                         d_outcome, d_covariates,
                         a0_outcome = NULL, a0_covariates = NULL,
                         sp_outcome = NULL, sn_outcome = NULL,
                         sp_covariates = NULL, sn_covariates = NULL,
                         p_outcome_real = NULL, p_covariates_real = NULL,
                         a1_outcome = NULL, a1_covariates = NULL,
                         seed = 101){

  set.seed(seed)
  n_cov = ncol(data_real) - 1
  N = nrow(data_real)
  data = matrix(NA, nrow = N, ncol = n_cov + 1)

  if(e_outcome){

    if(d_outcome == "normal"){

      data[,1] = a0_outcome + a1_outcome*data_real$Y + rnorm(N, 0, 1)

    }else{

      prob = (1-sp_outcome) + (sn_outcome + sp_outcome - 1) * p_outcome_real
      data[,1] = rbinom(n = N, size = 1, prob = prob)

    }

  }else{

    data[,1] <- data_real$Y

  }

  for(i in 1:n_cov){

    if(e_covariates[i]){

      if(d_covariates[i] == "normal"){

        if(is.matrix(a0_covariates)){
          a0 = a0_covariates[,i]
        }else{
          a0 = a0_covariates[i]
        }

        if(is.matrix(a1_covariates)){
          a1 = a1_covariates[,i]
        }else{
          a1 = a1_covariates[i]
        }

        data[,i+1] = a0 + a1*data_real[,i+1] + rnorm(N, 0, 1)

      }else{

        if(is.matrix(sp_covariates)){
          sp = sp_covariates[,i]
        }else{
          sp = sp_covariates[i]
        }

        if(is.matrix(sn_covariates)){
          sn = sn_covariates[,i]
        }else{
          sn = sn_covariates[i]
        }

        if(is.matrix(p_covariates_real)){
          p = p_covariates_real[,i]
        }else{
          p = p_covariates_real[i]
        }

        prob = (1-sp) + (sn - sp - 1) * p
        data[,i+1] = rbinom(n = N, size = 1, prob = prob)

      }

    }else{

      data[,i+1] = data_real |> pull(i+1)

    }
  }

  data = data.frame(data)
  colnames(data) = colnames(data_real)

  return(data)

}

#' Compute a0/a1 values from the linear measurement error model
#'
#' @param data data.frame containing the true outcome and covariate values
#'   (e.g. the data.frame generated by `sim_true_data`) as well as additional
#'   variables influencing the measurement error
#' @param mod_mean formula for the mean of the a0/a1 parameter of the linear measurement error model
#' @param mod_sd formula for the standard of the a0/a1 parameter of the linear measurement error model
#' @returns a vector with individual specific a0/a1 values
#' @example
#' data_real = sim_true_data(N = 10,
#'                           d_outcome = "normal",
#'                           d_covariates = c("binomial", "poisson",
#'                                            "binomial", "normal"),
#'                           mu_covariates = c(1,2,0.5,2),
#'                           sigma_covariates = c(0,0,0,1),
#'                           sigma_outcome = 1,
#'                           betas = c(0.5, 3, 0.8, 10))
#' a_coefficient(data = data_real, mode_mean = ~ 1 + X1, coef_mean = c(1,2))

a_coefficient <- function(data, mod_mean, coef_mean, mod_sd = NULL, coef_sd = NULL){

  N = nrow(data)
  mm_mean <- model.matrix(mod_mean, data)
  a_mean = mm_mean%*%coef_mean


  if(is.null(mod_sd)){

    a = rnorm(N, a_mean, 1)


  }else{

    mm_sd = model.matrix(mod_sd, data)
    a_sd = mm_sd%*%coef_sd
    a = rnorm(N, a_mean, a_sd)

  }

  return(a)

}
