# Supplementary material for: Long-Term Recall Error in Retrospective Family Surveys: Cohabitation Histories in Denmark
Source: Eur J Popul. 2026 May 29;42(1):15. doi: 10.1007/s10680-026-09775-9 (PMC13226759; doi:10.1007/s10680-026-09775-9)
Supplement: Supplementary file 3 — Supplementary Material 3 [file 10680_2026_9775_MOESM3_ESM.r]

################################################################################
#I this script we simulate a dataset corresponding to the GGS data in Fallesen
#et.al. (2023). The administrative data from this article is also simulated and
#will serve as a 'gold standard' validation set for error correction. We also
#simulate a linear outcome based on a linear regression model that includes sex,
#age and 'true' cohabitation status from the validation set.
################################################################################

# load packages and source data error simulation functions
source("R/data_simulation.R")
library(tidyverse)

########### First we simulate true GGS data for one year (2021): ###############

#seed
set.seed(101)

# sample size
N = 7232

#  Set proportions for each combination of covariates such that they fit the
#  observed proportions in the GGS data in Table 1 (Sample characteristics for
#  GGS-data matched with CPR-records). Note that only the proportion of females,
#  parents, individuals living with a partner and age groups correspond to those
#  in the paper, the sex and sex-age adjusted probabilities of age group and
#  parenthood are made up.

p_sex = 0.4933 # proportion of females
p_parent = 0.445 # proportion of parents
p_cohab = 0.5207 # proportion of individuals living with a partner in CPR records (2021)
p_age = c(0.1963, 0.1354, 0.15, 0.1581, 0.1597, 0.2005) # age groups (2021)

sex_adj_p = rbind(p_age*c(1.1, 1.05, 1, 1, 0.95, 0.9),
                  p_age*c(0.9, 0.95, 1, 1, 1.05, 1.1)) # sex adjusted probability of age group
sex_age_adj_p = rbind(p_parent*c(1.5, 1.5, 1.5, 1.3, 0.5, 0.2),
                      p_parent*c(1.4, 1.3, 1.2, 1.1, 0.4, 0.1)) # sex-age adjusted probability of parenthood

# simulate data based on the above proportions
age_dummies = matrix(NA, N, length(p_age))
colnames(age_dummies) = c("45-49", "40-44", "35-39", "30-34", "25-29", "18-24")
parent = c()
cohab = c()
p_cohab_individual = c()

sex = rbinom(n = 7232, size = 1, prob = p_sex) # 1 = female

for(i in 1:N){

  if(sex[i] == 1){

    age_dummies[i,] = t(rmultinom(n = 1, size = 1, sex_adj_p[1,]))
    parent[i] = rbinom(n = 1, size = 1, prob = sex_age_adj_p[1, age_dummies[i,]*sex_age_adj_p[1,] > 0])

    # simulate cohabitation
    cohab[i] = rbinom(n = 1, size = 1, prob = p_cohab)
    p_cohab_individual[i] = p_cohab

  }else{

    age_dummies[i,] = t(rmultinom(n = 1, size = 1, sex_adj_p[2,]))
    parent[i] = rbinom(n = 1, size = 1, prob = sex_age_adj_p[2, age_dummies[i,]*sex_age_adj_p[2,] > 0])

    # simulate cohabitation
    cohab[i] = rbinom(n = 1, size = 1, prob = p_cohab)
    p_cohab_individual[i] = p_cohab

  }

}

# create the dataframe (GGS data for 2021)
age = as.data.frame(age_dummies) |>
  gather(age, Count) |>
  filter(Count >= 1) |>
  select(age)

data_GGS = data.frame(cohab, sex, age, parent)
colnames(data_GGS) = c("cohab_21", "sex", "age", "parent")

# Reformat data such that it can be used as input to the data_simulation functions
data_GGS <- data_GGS |>
  group_by(row_number()) |>
  mutate(age_c = case_when(age == "45-49" ~ floor(runif(1, 45, 49)),
                           age == "40-44" ~ floor(runif(1, 40, 44)),
                           age == "35-39" ~ floor(runif(1, 35, 39)),
                           age == "30-34" ~ floor(runif(1, 30, 34)),
                           age == "25-29" ~ floor(runif(1, 25, 29)),
                           age == "18-24" ~ floor(runif(1, 18, 24)))) |>
  ungroup() |>
  # generate sensitivity and specificity for baseline match error COHAB (based on match error in Table 2 and Figure 1)
  mutate(sn_outcome = case_when(age == "45-49" ~ 0.90,
                                age == "40-44" ~ 0.91,
                                age == "35-39" ~ 0.92,
                                age == "30-34" ~ 0.93,
                                age == "25-29" ~ 0.94,
                                age == "18-24" ~ 0.95),
         sn_outcome = case_when(parent == 0 ~ sn_outcome,
                                TRUE ~ sn_outcome * 1.1), # parents are 10 ppt more likely to match between GGS and registry
         sn_outcome = case_when(sn_outcome > 1 & cohab_21 == 1 ~ 1,
                                cohab_21 == 0 ~ 0,
                                TRUE ~ sn_outcome), # generate the sensitivity of the outcome (depends on age)
         sp_outcome = case_when(age == "45-49" ~ 0.90,
                                age == "40-44" ~ 0.91,
                                age == "35-39" ~ 0.92,
                                age == "30-34" ~ 0.93,
                                age == "25-29" ~ 0.94,
                                age == "18-24" ~ 0.95),
         sp_outcome = case_when(parent == 0 ~ sp_outcome,
                                TRUE ~ sp_outcome * 1.1),
         sp_outcome = case_when(sp_outcome > 1 & cohab_21 == 0 ~ 1,
                                cohab_21 == 1 ~ 0,
                                TRUE ~ sp_outcome)) |> # generate the specificity of the outcome (depends on age)
  select(cohab_21, sex, age_c, parent, sn_outcome, sp_outcome)


## create data with cohabitation error using the functions from
## data_simulation.R (this can be seen as the administrative data (registry) for
## 2021):

data_real = data_GGS[, 1:4]
colnames(data_real) = c("Y", "X1", "X2", "X3")

data_adm <- sim_obs_data(data_real,
                         e_outcome = TRUE,
                         e_covariates = c(FALSE, FALSE, FALSE),
                         d_outcome = "binomial",
                         d_covariates = c("binomial", "normal", "binomial"),
                         a0_outcome = NULL,
                         a0_covariates = NULL,
                         a1_outcome = NULL,
                         a1_covariates = NULL,
                         sn_outcome = data_GGS$sn_outcome,
                         sp_outcome = data_GGS$sp_outcome,
                         sn_covariates = NULL,
                         sp_covariates = NULL,
                         p_outcome_real = p_cohab_individual,
                         p_covariates_real = NULL,
                         seed = 101)

# Compute the simulated match error = simulated administrative (data with error)
#- simulated GGS (data without error)
match_error = data_GGS$cohab_21 - data_adm$Y
prop.table(table(abs(match_error)))

############### Now simulate data for years 2000-2020 ##########################

# Add simple recall error to the GSS data (0.6% decline per year)
recall_error_year <- 0.006

data_GGS <- data_GGS |>
  mutate(cohab_21_adm = data_adm$Y,
         COHAB_error_2021 = rep(0, n()),
         COHAB_error_2020 = rbinom(n(), 1, recall_error_year),
         COHAB_error_2019 = rbinom(n(), 1, recall_error_year*2),
         COHAB_error_2018 = rbinom(n(), 1, recall_error_year*3),
         COHAB_error_2017 = rbinom(n(), 1, recall_error_year*4),
         COHAB_error_2016 = rbinom(n(), 1, recall_error_year*5),
         COHAB_error_2015 = rbinom(n(), 1, recall_error_year*6),
         COHAB_error_2014 = rbinom(n(), 1, recall_error_year*7),
         COHAB_error_2013 = rbinom(n(), 1, recall_error_year*8),
         COHAB_error_2012 = rbinom(n(), 1, recall_error_year*9),
         COHAB_error_2011 = rbinom(n(), 1, recall_error_year*10),
         COHAB_error_2010 = rbinom(n(), 1, recall_error_year*11),
         COHAB_error_2009 = rbinom(n(), 1, recall_error_year*12),
         COHAB_error_2008 = rbinom(n(), 1, recall_error_year*13),
         COHAB_error_2007 = rbinom(n(), 1, recall_error_year*14),
         COHAB_error_2006 = rbinom(n(), 1, recall_error_year*15),
         COHAB_error_2005 = rbinom(n(), 1, recall_error_year*16),
         COHAB_error_2004 = rbinom(n(), 1, recall_error_year*17),
         COHAB_error_2003 = rbinom(n(), 1, recall_error_year*18),
         COHAB_error_2002 = rbinom(n(), 1, recall_error_year*19),
         COHAB_error_2001 = rbinom(n(), 1, recall_error_year*20),
         COHAB_error_2000 = rbinom(n(), 1, recall_error_year*21))

# from wide to long:
# Generate age, and parental status for each year (GSS data)

set.seed(101)
data_GGS_long <- data_GGS |>
  mutate(ID = 1:7232) |>
  pivot_longer(cols = c(starts_with("COHAB_error")),
               values_to = c("recall_error")) |>
  mutate(year = rep(2021:2000, times = 7232)) |>
  group_by(ID) |>
  mutate(age_21 = age_c,
         parent_21 = parent,
         age = lead(age_c:(age_c-21)) + 1,
         age = case_when(is.na(age) ~ lag(age)-1,
                         TRUE ~ age)) |>
  ungroup() |>
  mutate(cohab_true = case_when(year == 2021 ~ cohab_21,
                                year != 2021 & age >= 18 ~ rbinom(n = n(), size = 1, prob = p_cohab), # this is cohabitation status from registries
                                year != 2021 & age < 18 ~ 0),
         cohab = case_when(year != 2021 & recall_error == 1 & cohab_true == 1 ~ 0, # add recall error to get cohabitation status in GGS data
                           year != 2021 & recall_error == 1 & cohab_true == 0 ~ 1,
                           year == 2021 ~ cohab_21_adm,
                           TRUE ~ cohab_true),
         parent_age_1824 = case_when(parent_21 == 0 ~ 0,
                                     age %in% 18:24 & age_21 %in% 18:24 & age_21 >= age & parent_21 == 1 ~ 1,
                                     age %in% 18:24 & sex == 0 ~
                                       rbinom(n = 1, size = 1, prob = sex_age_adj_p[2, 6]),
                                     age %in% 18:24 & sex == 1 ~
                                       rbinom(n = 1, size = 1, prob = sex_age_adj_p[1, 6]),
                                     TRUE ~ 0),
         parent_age_2529 = case_when(parent_21 == 0 ~ 0,
                                     age %in% 25:29 & age_21 %in% 25:29 & age_21 >= age & parent_21 == 1 ~ 1,
                                     age %in% 25:29 & sex == 0 ~
                                       rbinom(n = 1, size = 1, prob = sex_age_adj_p[2, 5]),
                                     age %in% 25:29 & sex == 1 ~
                                       rbinom(n = 1, size = 1, prob = sex_age_adj_p[1, 5]),
                                     TRUE ~ 0),
         parent_age_3034 = case_when(parent_21 == 0 ~ 0,
                                     age %in% 30:34 & age_21 %in% 30:34 & age_21 >= age & parent_21 == 1 ~ 1,
                                     age %in% 30:34 & sex == 0 ~
                                       rbinom(n = 1, size = 1, prob = sex_age_adj_p[2, 4]),
                                     age %in% 30:34 & sex == 1 ~
                                       rbinom(n = 1, size = 1, prob = sex_age_adj_p[1, 4]),
                                     TRUE ~ 0),
         parent_age_3539 = case_when(parent_21 == 0 ~ 0,
                                     age %in% 35:39 & age_21 %in% 35:39 & age_21 >= age & parent_21 == 1 ~ 1,
                                     age %in% 35:39 & sex == 0 ~
                                       rbinom(n = 1, size = 1, prob = sex_age_adj_p[2, 3]),
                                     age %in% 35:39 & sex == 1 ~
                                       rbinom(n = 1, size = 1, prob = sex_age_adj_p[1, 3]),
                                     TRUE ~ 0),
         parent_age_4044 = case_when(parent_21 == 0 ~ 0,
                                     age %in% 40:44 & age_21 %in% 40:44 & age_21 >= age & parent_21 == 1 ~ 1,
                                     age %in% 40:44 & sex == 0 ~
                                       rbinom(n = 1, size = 1, prob = sex_age_adj_p[2, 2]),
                                     age %in% 40:44 & sex == 1 ~
                                       rbinom(n = 1, size = 1, prob = sex_age_adj_p[1, 2]),
                                     TRUE ~ 0),
         parent_age_4549 = case_when(parent_21 == 0 ~ 0,
                                     age %in% 45:49 & age_21 %in% 45:49 & age_21 >= age & parent_21 == 1 ~ 1,
                                     age %in% 45:49 & sex == 0 ~
                                       rbinom(n = 1, size = 1, prob = sex_age_adj_p[2, 1]),
                                     age %in% 45:49 & sex == 1 ~
                                       rbinom(n = 1, size = 1, prob = sex_age_adj_p[1, 1]),
                                     TRUE ~ 0)) |>
  mutate(parent = case_when(pmax(parent_age_1824, parent_age_2529, parent_age_3034, parent_age_3539, parent_age_4044, parent_age_4549) == 1 ~ 1,
                            TRUE ~ NA)) |>
  group_by(ID) |>
  fill(parent, .direction = "up") |>
  ungroup() |>
  mutate(age_cat = case_when(age %in% 45:49 ~ "45-49",
                             age %in% 40:44 ~ "40-44",
                             age %in% 35:39 ~ "35-39",
                             age %in% 30:34 ~ "30-34",
                             age %in% 25:29 ~ "25-29",
                             age %in% 18:24 ~ "18-24"),
         parent = case_when(parent == 1 ~ 1,
                            TRUE ~ 0)) |>
  filter(age > 17) |>
  select(ID, year, sex, age, age_cat, cohab, cohab_true, parent) |>
  mutate(outcome = 50 + cohab_true * 0.5 + sex * 0.1 + age * 0.2 + rnorm(1,0,1)) # simulate a linear outcome variable based on cohabitation status, sex and age

input_data = data_GGS_long

rm(age, age_dummies, data_adm, data_GGS, data_GGS_long, data_real,
   sex_adj_p, sex_age_adj_p, cohab,
   i, match_error, N,
   p_age, p_cohab, p_cohab_individual, p_parent, p_sex,
   parent, recall_error_year, sex)

write_csv(input_data, "simulated_data.csv")
