# Supplementary material for: Long-Term Recall Error in Retrospective Family Surveys: Cohabitation Histories in Denmark
Source: Eur J Popul. 2026 May 29;42(1):15. doi: 10.1007/s10680-026-09775-9 (PMC13226759; doi:10.1007/s10680-026-09775-9)
Supplement: Supplementary file 4 — Supplementary Material 4 [file 10680_2026_9775_MOESM4_ESM.do]

***************************************************************************
** Master for Fallesen et al. (IP) on recall error
** Version date: 2022-03-18
***************************************************************************


global dorg "E:\Data\rawdata\708085\"

cd "Y:\Data\Workdata\708085\pf\GGS\cohab_precision\"

** Get data into shape
run 01data_prep.do

** Report baseline match quality
do 02baseline.do

** Output recall estimates
do 03recall.do
