# Supplementary material for: Long-Term Recall Error in Retrospective Family Surveys: Cohabitation Histories in Denmark
Source: Eur J Popul. 2026 May 29;42(1):15. doi: 10.1007/s10680-026-09775-9 (PMC13226759; doi:10.1007/s10680-026-09775-9)
Supplement: Supplementary file 5 — Supplementary Material 5 [file 10680_2026_9775_MOESM5_ESM.do]

use "Y:\Data\Workdata\708085\pf\GGS\cohab_precision\GGS_Data.dta" if intdate !=., clear
**Keep thgose who fininshed the survey
 keep if int_re==1
 destring pnr, replace force
 *indicate those living with a partner at time of survey
 gen cohab_at_response = DEM30a==1 if DEM30a !=8 
 
 * Locate month and year of start of present cohabiting relationship
 * sort out wrongly coded dates as well
 gen month_start_0 = substr(DEM30b,1,2)
 destring month_start_0, replace force
 
 gen year_start_0 = substr(DEM30b,3,4)
 destring year_start_0, replace force
 
 gen help = substr(DEM30b,-2,2)
 gen help2 = substr(DEM30b,-4,2)
 destring help help2, replace force
 replace month_start_0 = help2 if help < 22 & year_start_0 < 1986
 replace month_start_0 = help2 if help > 86 & year_start_0 < 1986
 
 *set missing months to zero
 replace month_start_0 = 6 if month_start_0 ==0
 
 replace year_start_0 = help +2000 if help < 22 & year_start_0 < 1986
 replace year_start_0 = help +1900 if help > 86 & year_start_0 < 1986
 drop help help2
gen marker_no=0 
 sum LHI02
 local max = r(max)
	
 forvalue t=1/`max'{
 	replace LHI04__0`t'=strtrim(LHI04__0`t')
 	replace marker_no = 1 if inlist(LHI04__0`t',"D")
	*drop if inlist(LHI04__0`t',"R","D")
	gen month_start_`t'=substr(LHI04__0`t',1,2)
	destring month_start_`t', replace force
	gen year_start_`t' = substr(LHI04__0`t',4,4)
	gen help = substr(LHI04__0`t',6,2)
	destring year_start_`t', replace force
	destring help, replace force
	replace year_start_`t' = help+1900 if !inrange(year_start_`t',1972,2021) & help > 21
	replace year_start_`t' = help+2000 if !inrange(year_start_`t',1972,2021) & help <= 21
	drop help
	gen month_end_`t'=substr(LHI14__0`t',1,2)
	destring month_end_`t', replace force
	gen year_end_`t' = substr(LHI14__0`t',4,4)
	destring year_end_`t', replace force
	gen help = substr(LHI14__0`t',6,2)
	destring help, replace force
	replace year_start_`t' = help+1900 if !inrange(year_start_`t',1972,2021) & help > 21
	replace year_start_`t' = help+2000 if !inrange(year_start_`t',1972,2021) & help <= 21
	drop help
 }
 
 **FIND THOSe stating they are in relationships 1st jan 2021
  gen in_relationship_jan2021 = year_start_0 < 2021
 qui sum LHI02
 local max = r(max)
 forvalue t=1/`max'{
 	replace  in_relationship_jan2021 = 1 if year_end_`t' ==2021
  }
 gen no_relate_other_in_hh= HHD01b> 0
 
 
 merge 1:1 pnr using $dorg/bef12_2020, keep(1 3) keepus(antpersh civst e_faelle_id foed_dag koen)
 gen month_help = substr(DEM02,3,2) if doby==.e
 destring month_help, replace
 replace doby = year(foed_dag) 
 merge 1:1 pnr using $dorg/udda2020, keep(1 3) keepus(hfaudd) nogen
 

 **Allowing for people writing birthday as DDMMYY in DEM02
 gen help = month(foed_dag)!=dobm & month(foed_dag)!=month_help
 
 gen child = haschild ==1
 
 gen age2 = round((intdate-foed_dag)/365.2425)
recode age2 	(18/24=1 "18-24") ///
			(25/29=2 "25-29") ///
			(30/34=3 "30-34") ///
			(35/39=4 "35-39") ///
			(40/44=5 "40-44") ///
			(45/50=6 "45-49"), gen(agegroup) 


 gen cohab_jan_2021 = e_faelle_id !="" 
 drop e_faelle_id
 gen accord= in_relat== cohab_jan

			
gen accordance = in_relat == cohab_jan
 
 
 
