# Supplementary material for: Long-Term Recall Error in Retrospective Family Surveys: Cohabitation Histories in Denmark
Source: Eur J Popul. 2026 May 29;42(1):15. doi: 10.1007/s10680-026-09775-9 (PMC13226759; doi:10.1007/s10680-026-09775-9)
Supplement: Supplementary file 6 — Supplementary Material 6 [file 10680_2026_9775_MOESM6_ESM.do]

** Tables for establishing baseline

 
 tab accord [aw=pervgt]
 bysort cohab_jan:tab accord [aw=pervgt]
tab in_relat cohab_jan, row
 tab in_relat cohab_jan [aw=pervgt], row
 

tab agegroup cohab_jan  [aw=pervgt], row nofr
bysort  cohab_jan: tab agegroup accord [aw=pervgt], row nofr


 reg accord i.agegroup koen cohab_jan child
 reg accord i.agegroup koen cohab_jan child [aw=pervgt]
 tab help [aw=pervgt]
 
 recode accord (0 = 1 "Divergence") (1=0 "Accordance") (2=2 "Roommate"), gen(accord_new)
 replace accord_new = 2 if HHD01a ==1 & accord==0
 
  bysort cohab_jan:tab accord_new [aw=pervgt]
  
  gen housemate = HHD01a ==1
  
  reg accord i.agegroup koen cohab_jan child housemate
 reg accord i.agegroup koen cohab_jan child housemate [aw=pervgt]
